# Supplementary material for: Development of a Novel Class of Pyridazinone Derivatives as Selective MAO-B Inhibitors
Source: Molecules. 2022 Jun 13;27(12):3801. doi: 10.3390/molecules27123801 (PMC9230784; doi:10.3390/molecules27123801)
Supplement: Supplementary file 1 [file molecules-27-03801-s001.zip]

Archive with 1 entries (1 files):
- molecules-1674654-supplementary.pdf
